# Supplementary material for: Quantitative proteomics identifies clusterin as a novel biomarker for atherosclerosis
Source: Animal Model Exp Med. 2026 Feb 2;9(4):685–97. doi: 10.1002/ame2.70143 (PMC13242730; doi:10.1002/ame2.70143)
Supplement: Supplementary file 2 — Table S1. List of 108 differential expression proteins. [file AME2-9-685-s001.xlsx]

## Sheet: Sheet1
Supporting Information/Supplementary tables
Supplementary Table S1：List of 108 differential expression proteins.
Protein Group Accessions	Gene names	Description	Ratio	Pvalue	AS-1	AS-2	AS-3	AS-4	AS-5	AS-6	AS-7	AS-8	Control-1	Control-2	Control-3	Control-4
P18650	APOE	Apolipoprotein E OS=Sus scrofa OX=9823 GN=APOE PE=1 SV=2 - [APOE_PIG]	2.23772	0.00742998	8.26422e+06	3.21148e+06	6.09245e+06	6.94977e+06	5.95224e+06	8.80426e+06	3.24026e+06	2.6302e+06	2.74847e+06	2.3925e+06	2.65151e+06	2.2948e+06
A0A5G2QXE7	SRP19	Signal recognition particle 19 OS=Sus scrofa OX=9823 GN=SRP19 PE=1 SV=1 - [A0A5G2QXE7_PIG]	2.09145	0.000280543	430062	443547	514905	424169	507300	578966	664576	783059	317687	195701	278848	246895
A0A287AG13	APOB	Apolipoprotein B-100 OS=Sus scrofa OX=9823 GN=APOB PE=1 SV=1 - [A0A287AG13_PIG]	1.97017	0.015787	6.272e+07	5.8968e+07	7.18358e+07	1.51266e+08	8.19335e+07	1.28203e+08	5.72665e+07	5.29199e+07	3.95711e+07	4.14287e+07	4.70325e+07	4.07634e+07
F1S0J0	CD55	Uncharacterized protein OS=Sus scrofa OX=9823 GN=CD55 PE=4 SV=3 - [F1S0J0_PIG]	1.86562	0.00838843	2.13346e+06	4.09278e+06	3.23288e+06	2.88776e+06	1.97434e+06	1.75093e+06	1.3721e+06	2.53805e+06	1.2819e+06	1.48078e+06	925205	1.66751e+06
P79382	MGST1	Microsomal glutathione S-transferase 1 OS=Sus scrofa OX=9823 GN=MGST1 PE=2 SV=3 - [MGST1_PIG]	1.72742	0.0146639	2.74925e+06	2.92027e+06	2.03235e+06	4.09055e+06	1.5772e+06	1.84902e+06	2.27584e+06	1.80132e+06	1.26552e+06	935568	1.63136e+06	1.75269e+06
F1SJT7	APOA4	Apolipoprotein A-IV OS=Sus scrofa OX=9823 GN=APOA4 PE=1 SV=4 - [F1SJT7_PIG]	1.65824	0.000660648	1.24496e+06	940587	1.23393e+06	1.58947e+06	959298	966191	1.12134e+06	934114	631610	633007	793315	652733
Q29599	OAS1	2'-5'-oligoadenylate synthase 1 OS=Sus scrofa OX=9823 GN=OAS1 PE=1 SV=3 - [OAS1_PIG]	1.65806	0.017135	5.15275e+06	3.29943e+06	4.93646e+06	7.85817e+06	3.69491e+06	3.22507e+06	3.46512e+06	3.48207e+06	2.54104e+06	2.32568e+06	2.94427e+06	2.77791e+06
P27917	APOC3	Apolipoprotein C-III OS=Sus scrofa OX=9823 GN=APOC3 PE=1 SV=2 - [APOC3_PIG]	1.65118	0.0405077	1.38615e+07	1.33816e+07	1.33918e+07	2.78301e+07	9.6118e+06	9.14028e+06	1.15165e+07	1.10809e+07	7.80172e+06	6.67579e+06	8.3349e+06	1.04408e+07
P27594	MX1	Interferon-induced GTP-binding protein Mx1 OS=Sus scrofa OX=9823 GN=MX1 PE=2 SV=1 - [MX1_PIG]	1.62394	0.0170755	5.51664e+06	4.52036e+06	3.4825e+06	6.82882e+06	4.24183e+06	4.76473e+06	3.4456e+06	3.28082e+06	2.42328e+06	2.2834e+06	3.99288e+06	2.40964e+06
A0A5G2QNB8	MASP2	Uncharacterized protein OS=Sus scrofa OX=9823 GN=MASP2 PE=3 SV=1 - [A0A5G2QNB8_PIG]	1.62326	0.000300268	178199	210042	223927	189363	250771	206784	209178	133243	109791	121791	143024	118693
A0A287AT24	CYP2B22	Uncharacterized protein OS=Sus scrofa OX=9823 GN=CYP2B22 PE=1 SV=2 - [A0A287AT24_PIG]	1.597	0.00727554	6.78506e+06	3.00421e+06	4.74863e+06	7.16361e+06	3.40509e+06	5.18559e+06	5.13033e+06	5.15647e+06	3.05793e+06	3.02879e+06	2.85092e+06	3.7671e+06
F1SG66	MX2	Interferon-induced GTP-binding protein Mx2 OS=Sus scrofa OX=9823 GN=MX2 PE=1 SV=3 - [F1SG66_PIG]	1.56898	0.0220924	2.57345e+06	2.24954e+06	1.92285e+06	3.6412e+06	3.34388e+06	2.64072e+06	1.30413e+06	1.83851e+06	1.43492e+06	1.37592e+06	2.07508e+06	1.33286e+06
A0A286ZTE1	SIGLEC1	Sialoadhesin OS=Sus scrofa OX=9823 GN=SIGLEC1 PE=1 SV=1 - [A0A286ZTE1_PIG]	1.5146	0.00311891	177578	186354	135079	156780	150611	144720	101602	123905	117817	80370.7	101288	88952.6
K7GN83	BST1	Bone marrow stromal cell antigen 1 OS=Sus scrofa OX=9823 GN=BST1 PE=1 SV=2 - [K7GN83_PIG]	1.51178	0.011633	1.13184e+06	1.22889e+06	976573	1.57231e+06	944789	801307	876044	635419	589365	677224	689790	744797
F1S5D8	PTPRC	Protein tyrosine phosphatase, receptor type C OS=Sus scrofa OX=9823 GN=PTPRC PE=1 SV=3 - [F1S5D8_PIG]	1.48825	0.0179177	410832	412388	247584	397093	442273	551411	244551	323495	283748	191207	300904	241988
A0A287A830	CRP	Pentaxin OS=Sus scrofa OX=9823 GN=CRP PE=3 SV=1 - [A0A287A830_PIG]	1.48701	0.0352711	1.64816e+06	1.24305e+06	2.77401e+06	1.16863e+06	1.78893e+06	1.80706e+06	1.17084e+06	2.42161e+06	1.15919e+06	923844	1.18878e+06	1.44312e+06
F1RQW7	C2	Complement C2 precursor OS=Sus scrofa OX=9823 GN=C2 PE=1 SV=2 - [F1RQW7_PIG]	1.47767	0.0392978	6.58844e+06	6.82422e+06	1.13669e+07	6.39551e+06	5.3561e+06	5.12715e+06	4.4982e+06	4.16735e+06	4.24843e+06	4.2201e+06	4.00525e+06	4.5543e+06
A0A5G2R7M4	LGALS3	Galectin OS=Sus scrofa OX=9823 GN=LGALS3 PE=1 SV=1 - [A0A5G2R7M4_PIG]	1.45795	0.0155654	1.95867e+07	1.32385e+07	1.48406e+07	1.71152e+07	2.47045e+07	1.97506e+07	9.81392e+06	1.40337e+07	1.01227e+07	1.17709e+07	1.18111e+07	1.19359e+07
F1SVB2	RETSAT	All-trans-retinol 13,14-reductase OS=Sus scrofa OX=9823 GN=RETSAT PE=1 SV=1 - [F1SVB2_PIG]	1.44741	0.0216693	2.95189e+06	1.97681e+06	1.14735e+06	2.76656e+06	1.99688e+06	2.24273e+06	1.67916e+06	1.77651e+06	1.57872e+06	1.61885e+06	1.14563e+06	1.36974e+06
A0A287APM6	FCGRT	Ig-like domain-containing protein OS=Sus scrofa OX=9823 GN=FCGRT PE=1 SV=1 - [A0A287APM6_PIG]	1.42559	0.00176869	2.23069e+06	1.80092e+06	1.34683e+06	1.97148e+06	1.71592e+06	1.72527e+06	1.43519e+06	1.64249e+06	1.2993e+06	1.01909e+06	1.20823e+06	1.33762e+06
Q03472	APOR	Apolipoprotein R OS=Sus scrofa OX=9823 GN=APOR PE=1 SV=1 - [APOR_PIG]	1.42352	0.0189675	2.36723e+06	1.68251e+06	1.33671e+06	2.00516e+06	1.75936e+06	1.42383e+06	1.23862e+06	1.05265e+06	1.13415e+06	949693	1.13809e+06	1.29718e+06
A0A287A604	LGALS3BP	Galectin 3 binding protein OS=Sus scrofa OX=9823 GN=LGALS3BP PE=4 SV=1 - [A0A287A604_PIG]	1.42213	0.0344983	4.55416e+06	4.11081e+06	4.80736e+06	7.07327e+06	4.18503e+06	5.62519e+06	3.44238e+06	3.81886e+06	3.41038e+06	3.04436e+06	4.2901e+06	2.48077e+06
F1S0J1	C4BPA	Apolipoprotein R precursor OS=Sus scrofa OX=9823 GN=C4BPA PE=1 SV=3 - [F1S0J1_PIG]	1.4036	0.0368201	2.31579e+06	1.80671e+06	1.27195e+06	1.79877e+06	2.34169e+06	1.59238e+06	1.26454e+06	1.62053e+06	1.10978e+06	949353	1.60947e+06	1.32296e+06
P00795	CTSD	Cathepsin D OS=Sus scrofa OX=9823 GN=CTSD PE=1 SV=2 - [CATD_PIG]	1.39996	0.0132044	8.08425e+06	8.51554e+06	6.39641e+06	1.21301e+07	1.13855e+07	1.07177e+07	6.66228e+06	7.73294e+06	7.03262e+06	5.64672e+06	6.27377e+06	6.62789e+06
F1RK02	LCP1	Lymphocyte cytosolic protein 1 OS=Sus scrofa OX=9823 GN=LCP1 PE=1 SV=3 - [F1RK02_PIG]	1.38543	0.0268234	4.7561e+06	4.61822e+06	5.45556e+06	8.95222e+06	6.64198e+06	6.96104e+06	5.60463e+06	4.93166e+06	4.10725e+06	3.78773e+06	5.43752e+06	3.96234e+06
A0A5G2Q6W7	ICAM1	Uncharacterized protein OS=Sus scrofa OX=9823 GN=ICAM1 PE=1 SV=1 - [A0A5G2Q6W7_PIG]	1.37948	0.0256276	482232	484838	315906	497650	411099	532531	332058	298690	303753	288433	380423	243435
A0A287ACV7	FAM213A	Redox-regulatory protein FAM213A isoform 2 OS=Sus scrofa OX=9823 GN=FAM213A PE=1 SV=1 - [A0A287ACV7_PIG]	1.37795	0.0273135	8.76732e+06	8.31765e+06	6.79669e+06	1.41139e+07	7.90155e+06	7.98969e+06	7.9942e+06	7.41031e+06	6.57573e+06	5.05322e+06	6.42001e+06	7.09384e+06
A8D737	/	Cadherin-13 OS=Sus scrofa OX=9823 PE=2 SV=1 - [A8D737_PIG]	1.36897	0.0276129	2.28216e+07	1.68863e+07	1.48185e+07	2.25639e+07	2.48424e+07	2.12254e+07	1.48292e+07	1.38054e+07	1.16004e+07	1.20023e+07	1.51421e+07	1.66959e+07
Q29549	CLU	Clusterin OS=Sus scrofa OX=9823 GN=CLU PE=1 SV=1 - [CLUS_PIG]	1.36184	0.0353326	4.92392e+07	4.38416e+07	7.48583e+07	5.35209e+07	5.532e+07	5.27681e+07	4.45947e+07	3.7621e+07	3.50028e+07	3.17361e+07	4.37502e+07	3.06897e+07
I3LGI8	FCN2	Ficolin-2 OS=Sus scrofa OX=9823 GN=FCN2 PE=1 SV=2 - [I3LGI8_PIG]	1.36065	0.0270819	7.30487e+06	4.94406e+06	5.65644e+06	7.47338e+06	4.27811e+06	4.04213e+06	4.78384e+06	5.4328e+06	3.59208e+06	3.35632e+06	4.67026e+06	4.51912e+06
F1RWV1	CFP	Complement factor properdin OS=Sus scrofa OX=9823 GN=CFP PE=1 SV=4 - [F1RWV1_PIG]	1.35637	0.00777112	1.98961e+06	2.44525e+06	2.39055e+06	2.63412e+06	2.26386e+06	2.52995e+06	2.64918e+06	2.05689e+06	1.72466e+06	1.63924e+06	2.11424e+06	1.51091e+06
F1SJM0	PTX3	Pentraxin-3 OS=Sus scrofa OX=9823 GN=PTX3 PE=2 SV=1 - [F1SJM0_PIG]	1.34814	0.0256249	1.98604e+06	2.81857e+06	1.76192e+06	2.86833e+06	1.55645e+06	1.92199e+06	3.11816e+06	2.16395e+06	1.54609e+06	1.60583e+06	1.71797e+06	1.87847e+06
A0A286ZVG1	PGAM5	PGAM family member 5, mitochondrial serine/threonine protein phosphatase OS=Sus scrofa OX=9823 GN=PGAM5 PE=4 SV=1 - [A0A286ZVG1_PIG]	1.34789	0.0313645	3.51364e+06	3.50219e+06	2.45728e+06	3.9362e+06	3.03641e+06	4.07093e+06	3.83511e+06	2.8528e+06	2.49636e+06	1.98931e+06	3.21248e+06	2.39338e+06
F1RWK7	PLXDC1	Plexin domain containing 1 OS=Sus scrofa OX=9823 GN=PLXDC1 PE=4 SV=3 - [F1RWK7_PIG]	1.3429	0.0324307	839661	808567	1.02724e+06	1.52349e+06	1.41453e+06	1.51262e+06	1.61348e+06	1.62692e+06	1.07891e+06	946102	878555	956182
K7GRK7	TNXB	Tenascin-X precursor OS=Sus scrofa OX=9823 GN=TNXB PE=1 SV=2 - [K7GRK7_PIG]	1.33973	0.0162255	9.08197e+07	9.72693e+07	9.24651e+07	1.0837e+08	6.09265e+07	6.27622e+07	7.70626e+07	7.07011e+07	6.09652e+07	5.29373e+07	6.05102e+07	7.20452e+07
A0A5G2QNR8	QSOX1	Sulfhydryl oxidase OS=Sus scrofa OX=9823 GN=QSOX1 PE=1 SV=1 - [A0A5G2QNR8_PIG]	1.33606	0.0297446	2.09218e+07	1.56067e+07	2.00616e+07	1.58673e+07	1.30408e+07	9.84322e+06	1.40314e+07	1.13184e+07	1.15958e+07	1.01342e+07	1.12096e+07	1.22273e+07
A0A287BAC5	CAPG	Uncharacterized protein OS=Sus scrofa OX=9823 GN=CAPG PE=1 SV=1 - [A0A287BAC5_PIG]	1.33468	0.0182619	9.91151e+06	6.5366e+06	7.72715e+06	1.151e+07	1.20287e+07	1.30925e+07	1.14412e+07	8.29475e+06	7.59573e+06	7.10758e+06	7.42884e+06	8.04079e+06
F1SB59	FNDC1	Fibronectin type III domain containing 1 OS=Sus scrofa OX=9823 GN=FNDC1 PE=4 SV=4 - [F1SB59_PIG]	1.33428	0.0285658	588855	512689	546987	565236	1.01143e+06	715113	871781	787910	482478	571170	501390	543467
A0A5G2QWF2	DHRS3	Dehydrogenase/reductase 3 OS=Sus scrofa OX=9823 GN=DHRS3 PE=3 SV=1 - [A0A5G2QWF2_PIG]	1.33341	0.00211515	1.04678e+06	1.09153e+06	1.32823e+06	1.19964e+06	969963	1.31725e+06	1.47723e+06	1.14466e+06	855166	895115	824743	1.0155e+06
A0A287BQK2	ITIH3	Inter-alpha-trypsin inhibitor heavy chain H3 precursor OS=Sus scrofa OX=9823 GN=ITIH3 PE=1 SV=1 - [A0A287BQK2_PIG]	1.32725	0.0482818	2.25709e+07	2.37046e+07	2.06239e+07	3.08344e+07	1.70053e+07	1.79088e+07	1.78476e+07	1.46037e+07	1.90696e+07	1.62776e+07	1.37315e+07	1.31174e+07
F1RHS6	PEX14	Peroxisomal biogenesis factor 14 OS=Sus scrofa OX=9823 GN=PEX14 PE=1 SV=1 - [F1RHS6_PIG]	1.3148	0.0324673	893192	1.08868e+06	1.06989e+06	1.66361e+06	1.07463e+06	1.0842e+06	1.72908e+06	1.34315e+06	996418	814934	1.03788e+06	933254
F1RQ21	TAP2	Antigen peptide transporter 2 OS=Sus scrofa OX=9823 GN=TAP2 PE=1 SV=1 - [F1RQ21_PIG]	1.30747	0.0417059	2.02476e+06	1.91816e+06	1.68677e+06	2.65947e+06	2.35228e+06	2.12279e+06	1.21806e+06	1.65048e+06	1.3729e+06	1.41909e+06	1.84199e+06	1.34429e+06
A0A5G2RB20	SGPL1	Sphingosine-1-phosphate lyase 1 OS=Sus scrofa OX=9823 GN=SGPL1 PE=1 SV=1 - [A0A5G2RB20_PIG]	1.30191	0.013088	3.24567e+06	3.34249e+06	4.04802e+06	5.2527e+06	3.90381e+06	4.96649e+06	3.10917e+06	3.92156e+06	3.07522e+06	2.81348e+06	3.32467e+06	2.99555e+06
A0A287A462	GNG10	Guanine nucleotide-binding protein subunit gamma OS=Sus scrofa OX=9823 GN=GNG10 PE=1 SV=1 - [A0A287A462_PIG]	1.29562	0.0471183	429137	378652	182472	344238	420995	257940	266978	335682	265746	221630	268776	253437
K7GS49	ILF2	Interleukin enhancer binding factor 2 OS=Sus scrofa OX=9823 GN=ILF2 PE=1 SV=1 - [K7GS49_PIG]	1.29445	0.00135867	4.2622e+06	5.84931e+06	5.15718e+06	4.62403e+06	5.22968e+06	5.36128e+06	5.26306e+06	6.12843e+06	3.81614e+06	3.70649e+06	4.3531e+06	4.2991e+06
A0A5G2QDQ1	ATP6V0D1	V-type proton ATPase subunit OS=Sus scrofa OX=9823 GN=ATP6V0D1 PE=1 SV=1 - [A0A5G2QDQ1_PIG]	1.29158	0.0105935	1.58526e+06	1.39061e+06	1.66093e+06	1.76193e+06	1.62114e+06	1.66336e+06	1.76887e+06	2.26016e+06	1.29142e+06	1.11344e+06	1.47794e+06	1.42552e+06
A0A287AJS4	ENPEP	Aminopeptidase OS=Sus scrofa OX=9823 GN=ENPEP PE=3 SV=1 - [A0A287AJS4_PIG]	1.29054	0.00137614	792180	754829	734710	685775	625603	570967	661864	610514	556643	464293	533303	552025
F1RVH4	COMMD3	COMM domain containing 3 OS=Sus scrofa OX=9823 GN=COMMD3 PE=1 SV=1 - [F1RVH4_PIG]	1.28509	0.0293513	1.20643e+06	2.00626e+06	1.23286e+06	1.81871e+06	1.4558e+06	1.79401e+06	2.13122e+06	1.42581e+06	1.33763e+06	1.10515e+06	1.42289e+06	1.22e+06
A0A287B3S3	ITIH1	Inter-alpha-trypsin inhibitor heavy chain H1 OS=Sus scrofa OX=9823 GN=ITIH1 PE=1 SV=2 - [A0A287B3S3_PIG]	1.28339	0.00673685	2.26637e+07	3.18028e+07	2.93977e+07	3.12894e+07	2.10143e+07	2.2756e+07	2.90784e+07	2.6494e+07	2.03483e+07	1.85993e+07	2.21552e+07	2.24633e+07
F1RPY3	RTN3	Reticulon OS=Sus scrofa OX=9823 GN=RTN3 PE=1 SV=3 - [F1RPY3_PIG]	1.28172	0.0286656	1.76683e+06	1.51213e+06	1.54222e+06	1.903e+06	1.33032e+06	1.56755e+06	1.37598e+06	1.39732e+06	1.32781e+06	1.3747e+06	1.19252e+06	940433
A0A5G2RAW3	PON2	Paraoxonase 2 OS=Sus scrofa OX=9823 GN=PON2 PE=1 SV=1 - [A0A5G2RAW3_PIG]	1.28035	0.0483613	3.41214e+06	3.27538e+06	4.55537e+06	4.35048e+06	4.08588e+06	3.96576e+06	4.68116e+06	2.47382e+06	2.90431e+06	2.33067e+06	3.44702e+06	3.34592e+06
Q06AU2	RAP2A	Ras-related protein Rap-2a OS=Sus scrofa OX=9823 GN=RAP2A PE=2 SV=1 - [RAP2A_PIG]	1.27865	0.025632	3.12281e+06	2.983e+06	2.97288e+06	3.55731e+06	2.91934e+06	2.79582e+06	3.00966e+06	2.57493e+06	2.59862e+06	1.8107e+06	2.41538e+06	2.53507e+06
A0A287AH74	HSD11B1	Corticosteroid 11-beta-dehydrogenase isozyme 1 OS=Sus scrofa OX=9823 GN=HSD11B1 PE=1 SV=1 - [A0A287AH74_PIG]	1.27853	0.037489	7.04051e+06	7.66873e+06	9.83466e+06	1.09329e+07	6.3501e+06	6.31765e+06	7.66194e+06	6.08512e+06	5.93567e+06	6.95218e+06	5.49929e+06	5.81699e+06
F1RZH3	ADAM10	Disintegrin and metalloproteinase domain-containing protein 10 OS=Sus scrofa OX=9823 GN=ADAM10 PE=1 SV=3 - [F1RZH3_PIG]	1.27803	0.0442566	3.93892e+06	3.56233e+06	4.15009e+06	5.49399e+06	2.73375e+06	2.8966e+06	4.60162e+06	3.61801e+06	2.79074e+06	2.83997e+06	2.92709e+06	3.56843e+06
A0A287ARF1	ERLEC1	Endoplasmic reticulum lectin 1 OS=Sus scrofa OX=9823 GN=ERLEC1 PE=1 SV=2 - [A0A287ARF1_PIG]	1.27791	0.0092121	1.75526e+06	1.27397e+06	974355	1.24753e+06	1.20445e+06	1.27434e+06	1.29293e+06	1.16253e+06	1.02764e+06	931457	1.05885e+06	967228
A0A287AM42	TPP1	Tripeptidyl peptidase 1 OS=Sus scrofa OX=9823 GN=TPP1 PE=1 SV=2 - [A0A287AM42_PIG]	1.27349	0.029541	2.4751e+06	1.8372e+06	1.57764e+06	2.48641e+06	2.75077e+06	2.59458e+06	2.72384e+06	2.32728e+06	1.72951e+06	2.214e+06	1.78561e+06	1.6415e+06
F2Z543	PHB	Prohibitin OS=Sus scrofa OX=9823 GN=PHB PE=1 SV=3 - [F2Z543_PIG]	1.2582	0.00474396	1.92629e+07	1.79065e+07	1.36701e+07	1.97455e+07	1.73464e+07	1.57068e+07	2.17081e+07	1.64066e+07	1.39757e+07	1.41159e+07	1.4066e+07	1.41741e+07
F2Z5W1	RAB30	RAB30, member RAS oncogene family OS=Sus scrofa OX=9823 GN=RAB30 PE=4 SV=3 - [F2Z5W1_PIG]	1.25796	0.00512407	302111	230641	198065	242614	211302	243092	198818	240706	170068	187715	198442	185986
A0A287BPG3	NAGA	Alpha-galactosidase OS=Sus scrofa OX=9823 GN=NAGA PE=1 SV=1 - [A0A287BPG3_PIG]	1.25687	0.00121411	3.10921e+06	2.54388e+06	2.20713e+06	2.69856e+06	2.65181e+06	2.97799e+06	3.02747e+06	2.78962e+06	2.26535e+06	2.28948e+06	2.21805e+06	1.98129e+06
K7GQL2	F13A1	Coagulation factor XIII A chain OS=Sus scrofa OX=9823 GN=F13A1 PE=1 SV=1 - [K7GQL2_PIG]	1.25626	0.00608881	4.60277e+06	4.45834e+06	3.97712e+06	5.95427e+06	4.56258e+06	4.83143e+06	5.49936e+06	5.62956e+06	3.98048e+06	3.57083e+06	4.35111e+06	3.82504e+06
A0A287ANK5	GPD2	Glycerol-3-phosphate dehydrogenase 2 OS=Sus scrofa OX=9823 GN=GPD2 PE=1 SV=1 - [A0A287ANK5_PIG]	1.25331	0.0310499	419156	317356	292047	548681	378182	341436	357197	366348	279668	314465	319771	291068
A0A5G2RFS2	PROCR	Protein C receptor OS=Sus scrofa OX=9823 GN=PROCR PE=1 SV=1 - [A0A5G2RFS2_PIG]	1.2528	0.00913995	4.62105e+06	4.24723e+06	5.14552e+06	4.30143e+06	4.50476e+06	4.27314e+06	3.92578e+06	3.98587e+06	3.37882e+06	3.12115e+06	3.44101e+06	4.02966e+06
A0A287BKX1	LRRC17	Uncharacterized protein OS=Sus scrofa OX=9823 GN=LRRC17 PE=4 SV=1 - [A0A287BKX1_PIG]	1.2527	0.00559225	5.43438e+06	6.90581e+06	5.73418e+06	7.57513e+06	5.32695e+06	7.40344e+06	6.42267e+06	5.46541e+06	4.96732e+06	4.8675e+06	5.31533e+06	4.91363e+06
F1S073	ANXA2	Annexin OS=Sus scrofa OX=9823 GN=ANXA2 PE=1 SV=2 - [F1S073_PIG]	1.25222	0.0111265	5.56746e+08	5.81162e+08	4.74639e+08	6.6761e+08	5.00389e+08	4.60372e+08	4.47062e+08	4.04314e+08	3.8333e+08	4.2878e+08	4.03356e+08	4.18547e+08
F1SUE4	ASPN	Asporin OS=Sus scrofa OX=9823 GN=ASPN PE=1 SV=1 - [F1SUE4_PIG]	1.25122	0.0302092	2.21676e+08	1.70147e+08	1.6368e+08	2.03054e+08	1.5701e+08	1.1054e+08	1.72188e+08	1.45919e+08	1.32704e+08	1.19707e+08	1.45558e+08	1.39191e+08
F1S6B4	PRELP	Proline and arginine rich end leucine rich repeat protein OS=Sus scrofa OX=9823 GN=PRELP PE=1 SV=3 - [F1S6B4_PIG]	1.24629	0.0167193	5.76765e+08	4.5852e+08	5.47027e+08	5.3367e+08	4.69245e+08	4.49916e+08	4.57196e+08	4.14505e+08	3.97158e+08	3.41636e+08	3.73946e+08	4.54648e+08
P62802	/	Histone H4 OS=Sus scrofa OX=9823 PE=1 SV=2 - [H4_PIG]	1.24473	0.0244622	7.82953e+08	5.77883e+08	5.21292e+08	7.49041e+08	5.61742e+08	5.32701e+08	5.37285e+08	4.6643e+08	4.65097e+08	5.15819e+08	4.77286e+08	4.41544e+08
A0A286ZU97	MTCH2	Uncharacterized protein OS=Sus scrofa OX=9823 GN=MTCH2 PE=3 SV=2 - [A0A286ZU97_PIG]	1.2432	0.0399349	4.76456e+06	3.70619e+06	3.2426e+06	3.09648e+06	3.80683e+06	3.99846e+06	3.62944e+06	2.55473e+06	2.58892e+06	3.04183e+06	3.34834e+06	2.60367e+06
A0A5S6GB93	PGRMC1	Membrane-associated progesterone receptor component 1 OS=Sus scrofa OX=9823 GN=PGRMC1 PE=4 SV=1 - [A0A5S6GB93_PIG]	1.24287	0.0206913	1.89402e+07	1.35284e+07	1.44475e+07	1.78072e+07	1.34579e+07	1.29702e+07	1.52292e+07	1.35095e+07	1.00536e+07	1.22236e+07	1.31499e+07	1.2804e+07
A0A5G2QX10	ARL6IP1	ADP ribosylation factor like GTPase 6 interacting protein 1 OS=Sus scrofa OX=9823 GN=ARL6IP1 PE=1 SV=1 - [A0A5G2QX10_PIG]	1.24192	0.042289	1.31924e+06	1.13936e+06	1.08587e+06	1.23257e+06	1.20973e+06	1.32179e+06	1.13365e+06	1.15332e+06	777901	1.12528e+06	1.02705e+06	932950
I3LGD9	AGRN	Agrin OS=Sus scrofa OX=9823 GN=AGRN PE=4 SV=3 - [I3LGD9_PIG]	1.23731	0.0471172	7.25158e+06	6.12218e+06	7.49439e+06	6.58145e+06	5.8405e+06	6.8936e+06	6.15785e+06	4.307e+06	5.07137e+06	4.59772e+06	6.19981e+06	4.59827e+06
A0A287A5T9	ENPP1	Ectonucleotide pyrophosphatase/phosphodiesterase 1 OS=Sus scrofa OX=9823 GN=ENPP1 PE=1 SV=1 - [A0A287A5T9_PIG]	1.23322	0.0344927	539477	607554	411402	584885	539637	514712	353159	371006	385279	410375	426192	368233
I3LC25	LMNB2	Lamin B2 OS=Sus scrofa OX=9823 GN=LMNB2 PE=3 SV=2 - [I3LC25_PIG]	1.23006	0.00215502	3.76486e+07	3.22451e+07	2.92573e+07	3.72461e+07	3.06547e+07	2.97759e+07	3.32826e+07	2.7419e+07	2.76907e+07	2.5565e+07	2.6122e+07	2.5304e+07
I3L6W6	DNAJC1	Uncharacterized protein OS=Sus scrofa OX=9823 GN=DNAJC1 PE=4 SV=2 - [I3L6W6_PIG]	1.22905	0.00132826	201858	178702	187008	198317	152618	189699	172807	173875	141242	139919	149394	161320
F1SSI2	DHRS7	Dehydrogenase/reductase SDR family member 7 OS=Sus scrofa OX=9823 GN=DHRS7 PE=1 SV=1 - [F1SSI2_PIG]	1.22889	0.0233982	9.27355e+06	9.02725e+06	1.18982e+07	1.02678e+07	9.28201e+06	9.52288e+06	1.34926e+07	9.35909e+06	7.45591e+06	8.14175e+06	9.53438e+06	8.2815e+06
F1RQH2	PRPF40A	Pre-mRNA processing factor 40 homolog A OS=Sus scrofa OX=9823 GN=PRPF40A PE=4 SV=4 - [F1RQH2_PIG]	1.2274	0.00144462	1.21205e+06	1.05439e+06	959529	1.18905e+06	1.04546e+06	1.19711e+06	1.26716e+06	1.14613e+06	840828	981598	949012	923712
A0A287ANZ8	THY1	Thy-1 membrane glycoprotein precursor OS=Sus scrofa OX=9823 GN=THY1 PE=1 SV=1 - [A0A287ANZ8_PIG]	1.22638	0.0446528	1.54223e+07	1.43948e+07	1.49419e+07	2.02225e+07	1.28964e+07	1.28617e+07	1.39302e+07	1.27485e+07	1.27481e+07	1.01597e+07	1.12957e+07	1.36684e+07
I3LHL6	FBLN2	Fibulin 2 OS=Sus scrofa OX=9823 GN=FBLN2 PE=1 SV=2 - [I3LHL6_PIG]	1.22585	0.00866293	4.60678e+07	4.65917e+07	5.2646e+07	4.39827e+07	4.11376e+07	4.48374e+07	3.36373e+07	3.85594e+07	3.67916e+07	3.59991e+07	3.75776e+07	3.13537e+07
A0A287AH14	FYCO1	FYVE and coiled-coil domain containing 1 OS=Sus scrofa OX=9823 GN=FYCO1 PE=1 SV=1 - [A0A287AH14_PIG]	1.22473	0.0431256	3.98707e+06	5.18682e+06	6.52572e+06	5.51407e+06	5.72658e+06	6.87228e+06	4.38428e+06	6.46073e+06	4.46638e+06	3.9377e+06	5.13415e+06	4.69343e+06
A0A5G2RAZ9	DYNC1LI2	Dynein light intermediate chain OS=Sus scrofa OX=9823 GN=DYNC1LI2 PE=1 SV=1 - [A0A5G2RAZ9_PIG]	1.22283	0.0475901	8.61201e+06	7.15584e+06	7.25721e+06	6.93273e+06	1.00582e+07	8.16327e+06	8.09075e+06	8.71078e+06	6.87973e+06	5.2176e+06	7.35962e+06	7.1128e+06
P02543	VIM	Vimentin OS=Sus scrofa OX=9823 GN=VIM PE=1 SV=2 - [VIME_PIG]	1.22281	0.0242343	1.73605e+09	1.64855e+09	1.41319e+09	1.83584e+09	1.98054e+09	1.99086e+09	1.7115e+09	1.36387e+09	1.21474e+09	1.36966e+09	1.60017e+09	1.40927e+09
F1RLG5	REEP5	Receptor expression-enhancing protein OS=Sus scrofa OX=9823 GN=REEP5 PE=1 SV=1 - [F1RLG5_PIG]	1.22226	0.045753	1.93202e+07	1.71461e+07	1.8121e+07	1.69298e+07	1.66406e+07	1.90034e+07	1.92048e+07	1.59034e+07	1.20301e+07	1.4232e+07	1.47727e+07	1.71643e+07
A0A5G2QCJ7	SLC25A20	Solute carrier family 25 member 20 OS=Sus scrofa OX=9823 GN=SLC25A20 PE=3 SV=1 - [A0A5G2QCJ7_PIG]	1.22192	0.00624318	3.06853e+06	3.12961e+06	2.85215e+06	2.82442e+06	2.46772e+06	2.70809e+06	2.27009e+06	2.22892e+06	2.21201e+06	2.03123e+06	2.39139e+06	2.18326e+06
F1RQ75	F9	Coagulation factor IX OS=Sus scrofa OX=9823 GN=F9 PE=1 SV=3 - [F1RQ75_PIG]	1.2215	0.0121058	9.98202e+06	1.13385e+07	1.28509e+07	1.33483e+07	9.82436e+06	1.03802e+07	1.33042e+07	9.17358e+06	1.00061e+07	9.15727e+06	9.10814e+06	8.65116e+06
F1RWP0	PRPSAP1	Phosphoribosyl pyrophosphate synthetase associated protein 1 OS=Sus scrofa OX=9823 GN=PRPSAP1 PE=1 SV=1 - [F1RWP0_PIG]	1.2207	0.0237016	1.16767e+06	1.20665e+06	1.0485e+06	1.38039e+06	1.22956e+06	1.25976e+06	1.16258e+06	1.43099e+06	1.14585e+06	857688	987373	1.05845e+06
I3LV35	CPT1B	Carnitine O-palmitoyltransferase 1, muscle isoform OS=Sus scrofa OX=9823 GN=CPT1B PE=1 SV=2 - [I3LV35_PIG]	1.21723	0.0217906	3.53054e+06	2.69439e+06	2.52695e+06	2.34247e+06	2.52026e+06	2.24041e+06	3.12589e+06	2.31185e+06	2.17232e+06	2.04077e+06	2.17975e+06	2.35353e+06
A1XQR7	MIC13	MICOS complex subunit MIC13 OS=Sus scrofa OX=9823 GN=MIC13 PE=3 SV=1 - [MIC13_PIG]	1.2166	0.048167	4.24909e+06	3.28798e+06	2.33846e+06	3.00586e+06	3.29625e+06	3.27644e+06	2.27046e+06	2.69049e+06	2.49374e+06	2.64524e+06	2.50948e+06	2.38566e+06
A0A287BNP5	MEMO1	Mediator of cell motility 1 OS=Sus scrofa OX=9823 GN=MEMO1 PE=1 SV=1 - [A0A287BNP5_PIG]	1.21523	0.00519992	76780.3	77238.9	55358.2	76036.1	70498.4	76581.3	86997.3	82037.4	59072.5	59078.8	65644.7	63699.5
P45846	DPT	Dermatopontin OS=Sus scrofa OX=9823 GN=DPT PE=1 SV=2 - [DERM_PIG]	1.21473	0.0431378	4.86412e+07	4.59243e+07	3.66732e+07	6.03857e+07	3.31057e+07	3.80813e+07	5.12348e+07	4.31215e+07	3.60195e+07	3.67932e+07	3.44621e+07	3.97401e+07
I3L9F5	PCYOX1	Prenylcysteine oxidase 1 OS=Sus scrofa OX=9823 GN=PCYOX1 PE=1 SV=3 - [I3L9F5_PIG]	1.21465	0.00152488	2.26626e+07	2.02525e+07	1.86239e+07	2.37582e+07	2.03135e+07	2.14156e+07	1.72738e+07	1.97658e+07	1.70386e+07	1.62258e+07	1.78426e+07	1.64291e+07
A0A286ZPR1	AP2M1	AP-2 complex subunit mu OS=Sus scrofa OX=9823 GN=AP2M1 PE=1 SV=1 - [A0A286ZPR1_PIG]	1.21409	0.00228909	1.46698e+07	1.45447e+07	1.5573e+07	1.59548e+07	1.5048e+07	1.57618e+07	1.71623e+07	1.66066e+07	1.21078e+07	1.24758e+07	1.41748e+07	1.28528e+07
Q28833	VWF	von Willebrand factor (Fragment) OS=Sus scrofa OX=9823 GN=VWF PE=2 SV=2 - [VWF_PIG]	1.21255	0.0315406	1.21209e+07	1.50411e+07	1.38843e+07	1.83848e+07	1.05948e+07	1.12974e+07	1.48385e+07	1.48709e+07	1.06415e+07	1.1085e+07	1.20524e+07	1.20058e+07
A0A287B0I6	VKORC1	Vitamin K epoxide reductase complex subunit 1 OS=Sus scrofa OX=9823 GN=VKORC1 PE=1 SV=1 - [A0A287B0I6_PIG]	1.20987	0.0450185	1.63707e+06	1.63723e+06	1.78642e+06	1.74923e+06	1.67687e+06	2.26669e+06	1.59969e+06	1.3717e+06	1.35198e+06	1.25235e+06	1.6688e+06	1.39892e+06
F1S2A8	BCAP31	B cell receptor associated protein 31 OS=Sus scrofa OX=9823 GN=BCAP31 PE=1 SV=2 - [F1S2A8_PIG]	1.20934	0.0168752	3.96999e+07	3.48693e+07	4.21762e+07	4.96285e+07	4.05037e+07	4.38127e+07	3.58617e+07	3.27254e+07	2.86934e+07	3.43287e+07	3.44743e+07	3.45087e+07
A0A286ZMQ7	RAB12	RAB12, member RAS oncogene family OS=Sus scrofa OX=9823 GN=RAB12 PE=4 SV=2 - [A0A286ZMQ7_PIG]	1.20795	0.0326538	1.71031e+06	2.03718e+06	2.00517e+06	2.44761e+06	2.20613e+06	2.47003e+06	2.51062e+06	2.29743e+06	1.99118e+06	1.53499e+06	1.99483e+06	1.79905e+06
A0A5G2QVB2	SERPINE2	SERPIN domain-containing protein OS=Sus scrofa OX=9823 GN=SERPINE2 PE=1 SV=1 - [A0A5G2QVB2_PIG]	1.20641	0.00802737	9.07565e+06	1.07426e+07	1.24478e+07	1.19823e+07	1.05065e+07	1.3063e+07	1.37642e+07	1.24895e+07	9.13652e+06	9.53623e+06	1.01403e+07	1.0175e+07
A0A287ALI7	H2AFY	H2A histone family member Y OS=Sus scrofa OX=9823 GN=H2AFY PE=3 SV=2 - [A0A287ALI7_PIG]	1.2039	0.0345148	1.78776e+07	1.78829e+07	1.69948e+07	1.94111e+07	2.02033e+07	1.85147e+07	2.36865e+07	1.67966e+07	1.67765e+07	1.3415e+07	1.76568e+07	1.50171e+07
A0A5G2QZU7	ATP1A1	Sodium/potassium-transporting ATPase subunit alpha OS=Sus scrofa OX=9823 GN=ATP1A1 PE=1 SV=1 - [A0A5G2QZU7_PIG]	1.2018	0.0262567	1.83361e+07	1.36104e+07	1.29387e+07	1.51119e+07	1.30527e+07	1.23659e+07	1.58642e+07	1.21626e+07	1.06161e+07	1.12442e+07	1.251e+07	1.28266e+07
K7GLU6	ERAP1	Aminopeptidase OS=Sus scrofa OX=9823 GN=ERAP1 PE=1 SV=3 - [K7GLU6_PIG]	1.20008	0.0456623	1.14942e+06	1.17322e+06	1.00632e+06	1.4098e+06	1.26119e+06	1.1506e+06	800989	1.27714e+06	981398	824761	1.07981e+06	959070
A0A287AE96	HS3ST4	Sulfotransferase OS=Sus scrofa OX=9823 GN=HS3ST4 PE=3 SV=2 - [A0A287AE96_PIG]	0.831235	0.0499156	1.74072e+06	2.30578e+06	2.53403e+06	1.84703e+06	2.29976e+06	2.48841e+06	2.84772e+06	2.39564e+06	2.88834e+06	2.44793e+06	3.14397e+06	2.62318e+06
P12309	GLRX	Glutaredoxin-1 OS=Sus scrofa OX=9823 GN=GLRX PE=1 SV=2 - [GLRX1_PIG]	0.811029	0.0402564	231960	340172	329604	275333	310291	316829	307846	315791	415828	316454	402283	362191
Q712U6	ARPP19	cAMP-regulated phosphoprotein 19 OS=Sus scrofa OX=9823 GN=ARPP19 PE=2 SV=3 - [ARP19_PIG]	0.804632	0.0473279	973164	1.03997e+06	1.179e+06	1.23419e+06	1.43799e+06	1.3028e+06	1.1256e+06	1.55498e+06	1.45369e+06	1.79453e+06	1.54253e+06	1.32863e+06
A0A286ZRD4	TJP1	Tight junction protein 1 OS=Sus scrofa OX=9823 GN=TJP1 PE=1 SV=2 - [A0A286ZRD4_PIG]	0.79787	0.0414203	617577	601830	488275	556019	516219	479629	447645	548572	557350	763272	690959	655372
I3LVL5	CRISP3	Cysteine-rich secretory protein 2 OS=Sus scrofa OX=9823 GN=CRISP3 PE=1 SV=1 - [I3LVL5_PIG]	0.782423	0.00742429	549479	668547	712239	896577	485405	510800	649146	695478	752216	866329	849212	834595
A0A5G2QK57	JPT2	Uncharacterized protein OS=Sus scrofa OX=9823 GN=JPT2 PE=1 SV=1 - [A0A5G2QK57_PIG]	0.750806	0.040467	683675	718928	569516	635234	812184	740912	656200	737921	961602	1.07159e+06	935353	730518
O02772	FABP3	Fatty acid-binding protein, heart OS=Sus scrofa OX=9823 GN=FABP3 PE=2 SV=3 - [FABPH_PIG]	0.745164	0.0447622	1.24635e+07	1.14729e+07	9.0547e+06	1.04797e+07	8.24863e+06	7.8157e+06	9.18203e+06	1.88274e+07	1.25152e+07	1.58467e+07	1.34611e+07	1.69188e+07
A0A480P7C6	/	Transgelin OS=Sus scrofa OX=9823 PE=3 SV=1 - [A0A480P7C6_PIG]	0.670205	0.0211492	1.94042e+09	3.08076e+09	2.5065e+09	1.83074e+09	3.81891e+09	2.9541e+09	1.71606e+09	3.58657e+09	4.27122e+09	4.81799e+09	3.64646e+09	3.25499e+09
Q08092	CNN1	Calponin-1 OS=Sus scrofa OX=9823 GN=CNN1 PE=2 SV=1 - [CNN1_PIG]	0.615591	0.0460968	1.14259e+09	1.73138e+09	1.097e+09	7.46611e+08	1.27089e+09	1.01071e+09	7.71872e+08	1.59515e+09	1.99206e+09	2.54529e+09	1.48322e+09	1.58691e+09
Column A: 108 differential expression proteins
Column B: Gene name corresponding to the DEPs
Column C: Protein functional description
Column D: Ratio, Red represents upregulation of expression, green represents downregulation of expression
Column E: Pvalue
Column F-M: AS Group samples
Column N-Q: Control Group samples
